# Supplementary material for: C9orf72-derived arginine-rich poly-dipeptides impede phase modifiers
Source: Nat Commun. 2021 Sep 6;12:5301. doi: 10.1038/s41467-021-25560-0 (PMC8421406; doi:10.1038/s41467-021-25560-0)
Supplement: Supplementary file 4 — source data [file 41467_2021_25560_MOESM4_ESM.zip]

Archive with 15 entries (14 files):
- Source data file/Figure 1c_Turbidity assay.xlsx
- Source data file/Figure 1g_Hydrogel binding assay.xlsx
- Source data file/Figure 1i_Hydrogel binding assay.xlsx
- Source data file/Figure 2a original.tiff
- Source data file/Figure 2a, Supplementary Figure 2a.b original .tif
- Source data file/Figure 5a_MD simulation.pse
- Source data file/Figure 5b_MD simulation.pse
- Source data file/Supplementary Figure 1a_Turbidity assay.xlsx
- Source data file/Supplementary Figure 2a.b_(different exposure time)/
- Source data file/Supplementary Figure 2a.b_(different exposure time)/Fig S2a, b original-1.tiff
- Source data file/Supplementary Figure 2a.b_(different exposure time)/Fig S2a, b original-2.tiff
- Source data file/Supplementary Figure 2a.b_(different exposure time)/Fig S2a, b original-3.tiff
- Source data file/Supplementary Figure 2a.b_(different exposure time)/Fig S2a, b original-4.tiff
- Source data file/Supplementary Figure 2a.b_(different exposure time)/Fig S2a, b original-5.tiff
- Source data file/Supplementary Figure 6_RMSD_v2_20210718.xlsx
