# Supplementary material for: C9orf72-derived arginine-rich poly-dipeptides impede phase modifiers
Source: Nat Commun. 2021 Sep 6;12:5301. doi: 10.1038/s41467-021-25560-0 (PMC8421406; doi:10.1038/s41467-021-25560-0)
Supplement: Supplementary file 4 — source data [file 41467_2021_25560_MOESM4_ESM.zip › Source data file/Figure 1c_Turbidity assay.xlsx]

## Sheet: Sheet1
MBP:FUS + Tev -/+ DPR -/+Kapβ2
	－		＋PR20		＋GR20		＋PA20		＋GP20		＋GA20
	－Kapβ2	＋Kapβ2	－Kapβ2	＋Kapβ2	－Kapβ2	＋Kapβ2	－Kapβ2	＋Kapβ2	－Kapβ2	＋Kapβ2	－Kapβ2	＋Kapβ2
1	1	0.0826446	1.1405	1.21488	0.983471	1.18182	1.04959	0.107438	0.983471	0.198347	1.02885	0.769231
2	1	0.10687	1	1.15267	1.0229	0.969466	0.954198	0.0992366	1.01527	0.122137	1.00758	0.234848
3	1	0.0903321	1.06412	1.1719	1.02928	1.0603	1.01855	0.0985212	1.03168	0.143865	0.977941	0.205882
Average	1	0.0932823	1.0682	1.17982	1.01189	1.07053	1.00744	0.101732	1.01014	0.154783	1.00479	0.403321
Error	0	0.0101077	0.05743	0.0260045	0.0202603	0.0869935	0.0397255	0.00404536	0.0200118	0.032056	0.0208752	0.259008
