# Supplementary material for: C9orf72-derived arginine-rich poly-dipeptides impede phase modifiers
Source: Nat Commun. 2021 Sep 6;12:5301. doi: 10.1038/s41467-021-25560-0 (PMC8421406; doi:10.1038/s41467-021-25560-0)
Supplement: Supplementary file 4 — source data [file 41467_2021_25560_MOESM4_ESM.zip › Source data file/Figure 1g_Hydrogel binding assay.xlsx]

## Sheet: Sheet1
Hydrogel binding assay
GFP:FUS-LC:NLS + Kapβ2
	Intensity
	n1	n2	n3
GFP:FUS-LC:NLS	28.3333	14.3002	45.1667
GFP:FUS-LC:NLS + Kapβ2 (0.1 µM)	26.5	14.8419	28.3333
GFP:FUS-LC:NLS + Kapβ2 (0.3 µM)	17	5.5	19.1124
GFP:FUS-LC:NLS + Kapβ2 (1.0 µM)	2.5	1.33333	3.16667
	Relative Intensity
	n1	n2	n3
GFP:FUS-LC:NLS	1	1	1
GFP:FUS-LC:NLS + Kapβ2 (0.1 µM)	0.935295	1.03788	0.627306
GFP:FUS-LC:NLS + Kapβ2 (0.3 µM)	0.600001	0.38461	0.423152
GFP:FUS-LC:NLS + Kapβ2 (1.0 µM)	0.0882354	0.0932386	0.0701106
