# Supplementary material for: C9orf72-derived arginine-rich poly-dipeptides impede phase modifiers
Source: Nat Commun. 2021 Sep 6;12:5301. doi: 10.1038/s41467-021-25560-0 (PMC8421406; doi:10.1038/s41467-021-25560-0)
Supplement: Supplementary file 4 — source data [file 41467_2021_25560_MOESM4_ESM.zip › Source data file/Figure 1i_Hydrogel binding assay.xlsx]

## Sheet: Sheet1
Hydrogel binding assay
GFP:FUS-LC:NLS + Kapβ2 + PR20
	Intensity
	n1	n2	n3
GFP:FUS-LC:NLS	31.3333	28.8333	32.3333
GFP:FUS-LC:NLS + Kapβ2	1.33333	2.66667	1.83333
GFP:FUS-LC:NLS + Kapβ2 + PR20 (1.0 µM)	2.5	7.16667	5.83333
GFP:FUS-LC:NLS + Kapβ2 + PR20 (3.0 µM)	21.5	24.2626	13
	Relative Intensity
	n1	n2	n3
GFP:FUS-LC:NLS	1	1	1
GFP:FUS-LC:NLS + Kapβ2	0.0425531	0.0924858	0.0567011
GFP:FUS-LC:NLS + Kapβ2 + PR20 (1.0 µM)	0.0797873	0.248555	0.180412
GFP:FUS-LC:NLS + Kapβ2 + PR20 (3.0 µM)	0.686171	0.841478	0.402062
