# Supplementary material for: C9orf72-derived arginine-rich poly-dipeptides impede phase modifiers
Source: Nat Commun. 2021 Sep 6;12:5301. doi: 10.1038/s41467-021-25560-0 (PMC8421406; doi:10.1038/s41467-021-25560-0)
Supplement: Supplementary file 4 — source data [file 41467_2021_25560_MOESM4_ESM.zip › Source data file/Supplementary Figure 1a_Turbidity assay.xlsx]

## Sheet: Sheet1
MBP:FUS +Tev +Kapβ2/PR20/Kapβ2・M9M
	－	+Kapβ2	+Kapβ2+PR20	+PR20	+Kapβ2・M9M
1	1	0.0340909	1.28409	0.977273	1.16923
2	1	0.0204082	0.673469	0.928571	1.27027
3	1	0.00909091	0.918182	1.02727	1.41975
Average	1	0.0211967	0.958581	0.977706	1.28642
Error	0	0.0102214	0.250917	0.0402958	0.102911
