# Supplementary material for: C9orf72-derived arginine-rich poly-dipeptides impede phase modifiers
Source: Nat Commun. 2021 Sep 6;12:5301. doi: 10.1038/s41467-021-25560-0 (PMC8421406; doi:10.1038/s41467-021-25560-0)
Supplement: Supplementary file 4 — source data [file 41467_2021_25560_MOESM4_ESM.zip › Source data file/Supplementary Figure 6_RMSD_v2_20210718.xlsx]

## Sheet: re20210718 YA241-200ns_RMSD_All
Time (ps)	RMSD (Å)
0	8.18e-15
10.002	0.801995
20.004	0.910438
30.006	1.00658
40.008	1.08313
50.01	1.04703
60.012	1.10114
70.014	1.11436
80.016	1.15911
90.018	1.18601
100.02	1.18973
110.022	1.23179
120.024	1.22661
130.026	1.22631
140.028	1.26492
150.03	1.25654
160.032	1.28461
170.034	1.28016
180.036	1.28575
190.038	1.31006
200.04	1.32338
210.042	1.33013
220.044	1.32318
230.046	1.32172
240.048	1.33731
250.05	1.34054
260.052	1.34358
270.054	1.37728
280.056	1.37305
290.058	1.34932
300.06	1.33744
310.062	1.39158
320.064	1.39091
330.066	1.3894
340.068	1.41377
350.07	1.3759
360.072	1.363
370.074	1.38592
380.076	1.40734
390.078	1.41499
400.08	1.42118
410.082	1.41977
420.084	1.4387
430.086	1.43951
440.088	1.4802
450.09	1.47541
460.092	1.48621
470.094	1.4552
480.096	1.47678
490.098	1.49134
500.1	1.48653
510.102	1.47499
520.104	1.50117
530.106	1.5266
540.108	1.49449
550.11	1.50401
560.112	1.49761
570.114	1.48982
580.116	1.50879
590.118	1.48146
600.12	1.4909
610.122	1.48659
620.124	1.4764
630.126	1.50898
640.128	1.45566
650.13	1.48032
660.132	1.48242
670.134	1.46324
680.136	1.51455
690.138	1.4931
700.14	1.50795
710.142	1.5028
720.144	1.50903
730.146	1.55343
740.148	1.53464
750.15	1.54474
760.152	1.5521
770.154	1.5308
780.156	1.51682
790.158	1.53656
800.16	1.50169
810.162	1.51866
820.164	1.53067
830.166	1.51875
840.168	1.52665
850.17	1.5201
860.172	1.52249
870.174	1.53127
880.176	1.50658
890.178	1.50008
900.18	1.49555
910.182	1.49397
920.184	1.51159
930.186	1.5122
940.188	1.50279
950.19	1.50859
960.192	1.50534
970.194	1.53549
980.196	1.52901
990.198	1.56334
1000.2	1.58351
1010.2	1.57293
1020.2	1.57382
1030.21	1.61309
1040.21	1.61086
1050.21	1.6003
1060.21	1.61179
1070.21	1.61005
1080.22	1.61132
1090.22	1.60539
1100.22	1.59778
1110.22	1.60607
1120.22	1.57972
1130.23	1.55335
1140.23	1.5744
1150.23	1.58438
1160.23	1.58909
1170.23	1.55236
1180.24	1.59813
1190.24	1.58317
1200.24	1.59869
1210.24	1.58764
1220.24	1.56353
1230.25	1.56288
1240.25	1.55751
1250.25	1.52767
1260.25	1.54078
1270.25	1.54524
1280.26	1.52496
1290.26	1.51476
1300.26	1.50912
1310.26	1.49296
1320.26	1.51291
1330.27	1.52209
1340.27	1.53089
1350.27	1.52342
1360.27	1.53568
1370.27	1.52874
1380.28	1.53402
1390.28	1.53151
1400.28	1.53869
1410.28	1.549
1420.28	1.52351
1430.29	1.52009
1440.29	1.50642
1450.29	1.52256
1460.29	1.51492
1470.29	1.52851
1480.3	1.54017
1490.3	1.57666
1500.3	1.57706
1510.3	1.55912
1520.3	1.57287
1530.31	1.59905
1540.31	1.58937
1550.31	1.59839
1560.31	1.58778
1570.31	1.59341
1580.32	1.58379
1590.32	1.57024
1600.32	1.56221
1610.32	1.53595
1620.32	1.58475
1630.33	1.60847
1640.33	1.59866
1650.33	1.61754
1660.33	1.6229
1670.33	1.61593
1680.34	1.61116
1690.34	1.62282
1700.34	1.60839
1710.34	1.60853
1720.34	1.64813
1730.35	1.64062
1740.35	1.63097
1750.35	1.6312
1760.35	1.62584
1770.35	1.63736
1780.36	1.63685
1790.36	1.61632
1800.36	1.62657
1810.36	1.62545
1820.36	1.66357
1830.37	1.61487
1840.37	1.63955
1850.37	1.66567
1860.37	1.64466
1870.37	1.61282
1880.38	1.62973
1890.38	1.633
1900.38	1.62859
1910.38	1.63184
1920.38	1.63354
1930.39	1.66508
1940.39	1.64382
1950.39	1.6595
1960.39	1.66216
1970.39	1.65593
1980.4	1.63137
1990.4	1.62813
2000.4	1.60933
2010.4	1.61002
2020.4	1.62816
2030.41	1.6194
2040.41	1.64258
2050.41	1.65212
2060.41	1.58463
2070.41	1.61554
2080.42	1.6231
2090.42	1.61467
2100.42	1.61716
2110.42	1.63227
2120.42	1.59345
2130.43	1.6045
2140.43	1.56998
2150.43	1.56116
2160.43	1.56307
2170.43	1.609
2180.44	1.59326
2190.44	1.60337
2200.44	1.59504
2210.44	1.60845
2220.44	1.59426
2230.45	1.59656
2240.45	1.59613
2250.45	1.60237
2260.45	1.61249
2270.45	1.58832
2280.46	1.6233
2290.46	1.62248
2300.46	1.61215
2310.46	1.63318
2320.46	1.63215
2330.47	1.60427
2340.47	1.6361
2350.47	1.62314
2360.47	1.60182
2370.47	1.60579
2380.48	1.62113
2390.48	1.63564
2400.48	1.66418
2410.48	1.64639
2420.48	1.64036
2430.49	1.65574
2440.49	1.63829
2450.49	1.64494
2460.49	1.63874
2470.49	1.65574
2480.5	1.67135
2490.5	1.65785
2500.5	1.64763
2510.5	1.66396
2520.5	1.63702
2530.51	1.62885
2540.51	1.65029
2550.51	1.64712
2560.51	1.62561
2570.51	1.63827
2580.52	1.63123
2590.52	1.63265
2600.52	1.62532
2610.52	1.65093
2620.52	1.64037
2630.53	1.64045
2640.53	1.61998
2650.53	1.62721
2660.53	1.63415
2670.53	1.64264
2680.54	1.67798
2690.54	1.65376
2700.54	1.64637
2710.54	1.64803
2720.54	1.62414
2730.55	1.64623
2740.55	1.66404
2750.55	1.63121
2760.55	1.62928
2770.55	1.59897
2780.56	1.61611
2790.56	1.58711
2800.56	1.61039
2810.56	1.62366
2820.56	1.59149
2830.57	1.6252
2840.57	1.61661
2850.57	1.62245
2860.57	1.63437
2870.57	1.65847
2880.58	1.61981
2890.58	1.62962
2900.58	1.60984
2910.58	1.64651
2920.58	1.65124
2930.59	1.62004
2940.59	1.62973
2950.59	1.68568
2960.59	1.68231
2970.59	1.681
2980.6	1.68967
2990.6	1.67809
3000.6	1.70584
3010.6	1.71426
3020.6	1.70743
3030.61	1.73151
3040.61	1.70446
3050.61	1.68637
3060.61	1.67458
3070.61	1.67984
3080.62	1.67485
3090.62	1.65272
3100.62	1.65451
3110.62	1.67875
3120.62	1.6656
3130.63	1.65563
3140.63	1.63862
3150.63	1.62692
3160.63	1.63723
3170.63	1.69066
3180.64	1.69401
3190.64	1.663
3200.64	1.66338
3210.64	1.66963
3220.64	1.67806
3230.65	1.71101
3240.65	1.72397
3250.65	1.70516
3260.65	1.68195
3270.65	1.69767
3280.66	1.6847
3290.66	1.66788
3300.66	1.67566
3310.66	1.6702
3320.66	1.70818
3330.67	1.67248
3340.67	1.68932
3350.67	1.70139
3360.67	1.70252
3370.67	1.74424
3380.68	1.73564
3390.68	1.7087
3400.68	1.70594
3410.68	1.6983
3420.68	1.70158
3430.69	1.71668
3440.69	1.71522
3450.69	1.7365
3460.69	1.73268
3470.69	1.70948
3480.7	1.71616
3490.7	1.66671
3500.7	1.68612
3510.7	1.68473
3520.7	1.67728
3530.71	1.69399
3540.71	1.70411
3550.71	1.69095
3560.71	1.69901
3570.71	1.66605
3580.72	1.65529
3590.72	1.6487
3600.72	1.68737
3610.72	1.69223
3620.72	1.72179
3630.73	1.68226
3640.73	1.7074
3650.73	1.7089
3660.73	1.74192
3670.73	1.69654
3680.74	1.72672
3690.74	1.72155
3700.74	1.73746
3710.74	1.73846
3720.74	1.75888
3730.75	1.75639
3740.75	1.74487
3750.75	1.73869
3760.75	1.71416
3770.75	1.70436
3780.76	1.69931
3790.76	1.69267
3800.76	1.71336
3810.76	1.69912
3820.76	1.71118
3830.77	1.69739
3840.77	1.71085
3850.77	1.71461
3860.77	1.72245
3870.77	1.7088
3880.78	1.74492
3890.78	1.73368
3900.78	1.73727
3910.78	1.73894
3920.78	1.73905
3930.79	1.74302
3940.79	1.7635
3950.79	1.73398
3960.79	1.74396
3970.79	1.74086
3980.8	1.74142
3990.8	1.74017
4000.8	1.75731
4010.8	1.76075
4020.8	1.7219
4030.81	1.69552
4040.81	1.69347
4050.81	1.68545
4060.81	1.68956
4070.81	1.73431
4080.82	1.72703
4090.82	1.70605
4100.82	1.70791
4110.82	1.66151
4120.82	1.68495
4130.83	1.71172
4140.83	1.70797
4150.83	1.68908
4160.83	1.69125
4170.83	1.7163
4180.84	1.69535
4190.84	1.72759
4200.84	1.69176
4210.84	1.70401
4220.84	1.6958
4230.85	1.68535
4240.85	1.6991
4250.85	1.6975
4260.85	1.72412
4270.85	1.74542
4280.86	1.76696
4290.86	1.75349
4300.86	1.75823
4310.86	1.77197
4320.86	1.77631
4330.87	1.77288
4340.87	1.77192
4350.87	1.74778
4360.87	1.7465
4370.87	1.71839
4380.88	1.75483
4390.88	1.75251
4400.88	1.77395
4410.88	1.81883
4420.88	1.8169
4430.89	1.80068
4440.89	1.80954
4450.89	1.80964
4460.89	1.7846
4470.89	1.80268
4480.9	1.84088
4490.9	1.81864
4500.9	1.80837
4510.9	1.78654
4520.9	1.79361
4530.91	1.80933
4540.91	1.80316
4550.91	1.80315
4560.91	1.81569
4570.91	1.79679
4580.92	1.78797
4590.92	1.79458
4600.92	1.74829
4610.92	1.75146
4620.92	1.77414
4630.93	1.76513
4640.93	1.7884
4650.93	1.76282
4660.93	1.7828
4670.93	1.81096
4680.94	1.79456
4690.94	1.7653
4700.94	1.78313
4710.94	1.79298
4720.94	1.77173
4730.95	1.78426
4740.95	1.78715
4750.95	1.74997
4760.95	1.73008
4770.95	1.74548
4780.96	1.7756
4790.96	1.77341
4800.96	1.76617
4810.96	1.78706
4820.96	1.78203
4830.97	1.78598
4840.97	1.77462
4850.97	1.84044
4860.97	1.80236
4870.97	1.79424
4880.98	1.80339
4890.98	1.83116
4900.98	1.80987
4910.98	1.80825
4920.98	1.81505
4930.99	1.82905
4940.99	1.82507
4950.99	1.79521
4960.99	1.78105
4970.99	1.78295
4981	1.7837
4991	1.8109
5001	1.82649
5011	1.78879
5021	1.80449
5031.01	1.82684
5041.01	1.84296
5051.01	1.82795
5061.01	1.86018
5071.01	1.84878
5081.02	1.87824
5091.02	1.87198
5101.02	1.91562
5111.02	1.93385
5121.02	1.97889
5131.03	2.00028
5141.03	1.99721
5151.03	2.04372
5161.03	1.94985
5171.03	1.95221
5181.04	1.97615
5191.04	1.94584
5201.04	1.93935
5211.04	1.9395
5221.04	1.95143
5231.05	1.96067
5241.05	1.94256
5251.05	1.93589
5261.05	1.91197
5271.05	1.95015
5281.06	1.96528
5291.06	2.01082
5301.06	2.003
5311.06	2.02375
5321.06	2.00664
5331.07	2.02482
5341.07	2.00516
5351.07	2.03018
5361.07	2.04032
5371.07	2.01674
5381.08	2.01904
5391.08	1.99746
5401.08	2.01934
5411.08	2.02248
5421.08	2.03986
5431.09	2.02776
5441.09	2.0406
5451.09	2.07493
5461.09	2.01693
5471.09	2.05942
5481.1	2.07225
5491.1	2.09621
5501.1	2.05346
5511.1	2.06564
5521.1	2.07158
5531.11	2.12428
5541.11	2.09858
5551.11	2.09309
5561.11	2.08761
5571.11	2.06933
5581.12	2.08534
5591.12	2.02516
5601.12	2.04317
5611.12	1.97599
5621.12	1.99152
5631.13	2.01977
5641.13	2.03011
5651.13	2.04885
5661.13	2.08455
5671.13	2.08184
5681.14	2.02597
5691.14	1.96744
5701.14	1.98849
5711.14	2.03609
5721.14	2.06079
5731.15	2.06213
5741.15	2.03278
5751.15	2.03888
5761.15	2.01242
5771.15	2.02324
5781.16	2.07907
5791.16	2.04277
5801.16	2.07927
5811.16	2.07304
5821.16	2.11133
5831.17	2.08114
5841.17	2.10758
5851.17	2.06297
5861.17	2.05269
5871.17	2.10581
5881.18	2.08893
5891.18	2.10186
5901.18	2.04107
5911.18	2.08364
5921.18	2.12525
5931.19	2.03037
5941.19	2.06473
5951.19	2.03505
5961.19	2.04471
5971.19	2.08474
5981.2	2.05722
5991.2	2.05125
6001.2	2.0958
6011.2	2.13799
6021.2	2.1539
6031.21	2.10356
6041.21	2.16538
6051.21	2.05573
6061.21	2.09788
6071.21	2.17555
6081.22	2.13948
6091.22	2.13609
6101.22	2.07396
6111.22	2.00754
6121.22	1.99308
6131.23	2.0243
6141.23	2.01559
6151.23	2.03334
6161.23	2.04097
6171.23	1.99893
6181.24	2.03701
6191.24	2.02356
6201.24	2.01826
6211.24	1.99999
6221.24	1.9908
6231.25	1.97488
6241.25	2.01042
6251.25	2.03669
6261.25	2.07948
6271.25	2.12038
6281.26	2.09063
6291.26	2.16156
6301.26	2.17782
6311.26	2.25862
6321.26	2.34185
6331.27	2.33093
6341.27	2.42289
6351.27	2.448
6361.27	2.37847
6371.27	2.47185
6381.28	2.42576
6391.28	2.40785
6401.28	2.48309
6411.28	2.49301
6421.28	2.38021
6431.29	2.40716
6441.29	2.42301
6451.29	2.48656
6461.29	2.55324
6471.29	2.4564
6481.3	2.41151
6491.3	2.5161
6501.3	2.45684
6511.3	2.52181
6521.3	2.55373
6531.31	2.54729
6541.31	2.48537
6551.31	2.53934
6561.31	2.54342
6571.31	2.54595
6581.32	2.5875
6591.32	2.55572
6601.32	2.59522
6611.32	2.48051
6621.32	2.48322
6631.33	2.55563
6641.33	2.48615
6651.33	2.45544
6661.33	2.43723
6671.33	2.51868
6681.34	2.56761
6691.34	2.52179
6701.34	2.5225
6711.34	2.50595
6721.34	2.55762
6731.35	2.54342
6741.35	2.53739
6751.35	2.52519
6761.35	2.53698
6771.35	2.5189
6781.36	2.49431
6791.36	2.48745
6801.36	2.56734
6811.36	2.54633
6821.36	2.46882
6831.37	2.43144
6841.37	2.49605
6851.37	2.45796
6861.37	2.49663
6871.37	2.51969
6881.38	2.48741
6891.38	2.51671
6901.38	2.52922
6911.38	2.479
6921.38	2.43739
6931.39	2.43021
6941.39	2.46666
6951.39	2.43088
6961.39	2.45839
6971.39	2.46807
6981.4	2.47157
6991.4	2.42255
7001.4	2.41721
7011.4	2.50981
7021.4	2.47888
7031.41	2.49579
7041.41	2.49785
7051.41	2.47822
7061.41	2.49733
7071.41	2.49845
7081.42	2.52214
7091.42	2.46617
7101.42	2.49523
7111.42	2.54798
7121.42	2.52851
7131.43	2.57118
7141.43	2.58108
7151.43	2.49318
7161.43	2.50964
7171.43	2.4926
7181.44	2.49838
7191.44	2.54049
7201.44	2.51836
7211.44	2.53309
7221.44	2.53966
7231.45	2.50457
7241.45	2.51999
7251.45	2.51185
7261.45	2.53386
7271.45	2.52007
7281.46	2.54795
7291.46	2.48476
7301.46	2.46727
7311.46	2.54365
7321.46	2.49606
7331.47	2.48977
7341.47	2.47503
7351.47	2.45772
7361.47	2.50594
7371.47	2.4578
7381.48	2.49837
7391.48	2.47982
7401.48	2.53546
7411.48	2.50105
7421.48	2.46275
7431.49	2.47855
7441.49	2.47717
7451.49	2.54049
7461.49	2.51285
7471.49	2.45339
7481.5	2.46348
7491.5	2.46193
7501.5	2.49421
7511.5	2.50909
7521.5	2.52487
7531.51	2.40545
7541.51	2.47454
7551.51	2.48662
7561.51	2.49345
7571.51	2.53321
7581.52	2.50409
7591.52	2.48604
7601.52	2.49484
7611.52	2.50471
7621.52	2.46899
7631.53	2.42721
7641.53	2.45262
7651.53	2.46169
7661.53	2.48902
7671.53	2.47001
7681.54	2.45525
7691.54	2.55184
7701.54	2.58794
7711.54	2.49017
7721.54	2.59927
7731.55	2.58717
7741.55	2.53016
7751.55	2.5596
7761.55	2.51528
7771.55	2.49107
7781.56	2.51598
7791.56	2.52815
7801.56	2.49935
7811.56	2.46436
7821.56	2.50962
7831.57	2.50117
7841.57	2.47963
7851.57	2.47706
7861.57	2.48741
7871.57	2.49397
7881.58	2.50582
7891.58	2.50519
7901.58	2.47179
7911.58	2.50478
7921.58	2.52065
7931.59	2.56123
7941.59	2.55266
7951.59	2.57004
7961.59	2.55847
7971.59	2.5056
7981.6	2.53262
7991.6	2.55411
8001.6	2.51577
8011.6	2.48939
8021.6	2.51504
8031.61	2.50514
8041.61	2.52002
8051.61	2.52502
8061.61	2.52475
8071.61	2.5091
8081.62	2.50782
8091.62	2.45552
8101.62	2.51117
8111.62	2.47892
8121.62	2.5475
8131.63	2.55312
8141.63	2.59751
8151.63	2.5776
8161.63	2.57538
8171.63	2.52442
8181.64	2.5711
8191.64	2.56032
8201.64	2.48956
8211.64	2.48368
8221.64	2.60213
8231.65	2.61728
8241.65	2.60728
8251.65	2.62356
8261.65	2.58882
8271.65	2.61727
8281.66	2.6213
8291.66	2.61739
8301.66	2.60371
8311.66	2.57022
8321.66	2.6097
8331.67	2.58621
8341.67	2.55818
8351.67	2.51434
8361.67	2.58898
8371.67	2.50148
8381.68	2.52455
8391.68	2.52271
8401.68	2.46911
8411.68	2.41586
8421.68	2.44779
8431.69	2.40401
8441.69	2.49766
8451.69	2.47861
8461.69	2.51199
8471.69	2.49629
8481.7	2.47641
8491.7	2.55798
8501.7	2.52752
8511.7	2.48275
8521.7	2.56173
8531.71	2.5666
8541.71	2.59383
8551.71	2.52689
8561.71	2.55481
8571.71	2.49415
8581.72	2.51246
8591.72	2.47663
8601.72	2.52811
8611.72	2.49634
8621.72	2.46175
8631.73	2.45937
8641.73	2.45405
8651.73	2.47054
8661.73	2.47784
8671.73	2.4539
8681.74	2.47846
8691.74	2.44918
8701.74	2.42889
8711.74	2.39217
8721.74	2.37257
8731.75	2.40376
8741.75	2.44795
8751.75	2.47056
8761.75	2.42222
8771.75	2.45778
8781.76	2.44874
8791.76	2.41868
8801.76	2.45759
8811.76	2.41473
8821.76	2.41702
8831.77	2.48992
8841.77	2.43023
8851.77	2.3705
8861.77	2.42422
8871.77	2.44366
8881.78	2.46391
8891.78	2.47229
8901.78	2.44622
8911.78	2.48788
8921.78	2.44096
8931.79	2.43079
8941.79	2.4893
8951.79	2.44361
8961.79	2.42342
8971.79	2.38542
8981.8	2.33848
8991.8	2.39345
9001.8	2.36313
9011.8	2.35007
9021.8	2.37275
9031.81	2.3694
9041.81	2.39822
9051.81	2.3731
9061.81	2.47175
9071.81	2.45723
9081.82	2.45091
9091.82	2.42567
9101.82	2.47544
9111.82	2.42776
9121.82	2.47998
9131.83	2.43056
9141.83	2.48007
9151.83	2.47327
9161.83	2.45924
9171.83	2.43035
9181.84	2.51203
9191.84	2.4615
9201.84	2.40799
9211.84	2.41404
9221.84	2.45027
9231.85	2.41782
9241.85	2.38489
9251.85	2.41792
9261.85	2.44569
9271.85	2.41097
9281.86	2.44422
9291.86	2.45558
9301.86	2.47204
9311.86	2.4545
9321.86	2.43359
9331.87	2.47428
9341.87	2.4561
9351.87	2.43815
9361.87	2.44069
9371.87	2.47733
9381.88	2.42625
9391.88	2.42665
9401.88	2.40956
9411.88	2.3776
9421.88	2.41528
9431.89	2.40316
9441.89	2.43286
9451.89	2.42613
9461.89	2.44625
9471.89	2.44805
9481.9	2.37415
9491.9	2.37896
9501.9	2.4007
9511.9	2.38309
9521.9	2.45232
9531.91	2.4715
9541.91	2.45468
9551.91	2.45183
9561.91	2.44113
9571.91	2.42255
9581.92	2.47059
9591.92	2.38828
9601.92	2.37646
9611.92	2.37078
9621.92	2.40442
9631.93	2.41597
9641.93	2.42482
9651.93	2.40453
9661.93	2.39301
9671.93	2.44034
9681.94	2.42096
9691.94	2.42986
9701.94	2.39909
9711.94	2.43515
9721.94	2.4119
9731.95	2.40611
9741.95	2.40276
9751.95	2.33647
9761.95	2.35269
9771.95	2.3916
9781.96	2.33642
9791.96	2.32877
9801.96	2.37019
9811.96	2.32558
9821.96	2.33054
9831.97	2.33088
9841.97	2.32446
9851.97	2.36842
9861.97	2.30628
9871.97	2.40611
9881.98	2.39131
9891.98	2.37784
9901.98	2.32295
9911.98	2.33645
9921.98	2.32088
9931.99	2.30404
9941.99	2.36697
9951.99	2.32959
9961.99	2.32811
9971.99	2.34137
9982	2.36016
9992	2.37059
10002	2.3709
10012	2.32427
10022	2.31439
10032	2.26798
10042	2.28801
10052	2.31637
10062	2.35124
10072	2.37951
10082	2.3858
10092	2.35863
10102	2.34591
10112	2.31336
10122	2.30219
10132	2.31968
10142	2.34802
10152	2.37794
10162	2.40794
10172	2.37534
10182	2.3665
10192	2.36228
10202	2.37573
10212	2.38745
10222	2.35125
10232	2.32605
10242	2.31933
10252	2.40311
10262.1	2.3758
10272.1	2.40659
10282.1	2.46882
10292.1	2.49499
10302.1	2.48301
10312.1	2.43332
10322.1	2.42022
10332.1	2.41122
10342.1	2.47565
10352.1	2.45266
10362.1	2.41922
10372.1	2.46347
10382.1	2.45153
10392.1	2.45721
10402.1	2.44321
10412.1	2.45335
10422.1	2.46318
10432.1	2.46319
10442.1	2.48492
10452.1	2.50709
10462.1	2.46115
10472.1	2.50904
10482.1	2.48615
10492.1	2.42075
10502.1	2.43
10512.1	2.42479
10522.1	2.54151
10532.1	2.47856
10542.1	2.47461
10552.1	2.50743
10562.1	2.51854
10572.1	2.52653
10582.1	2.4709
10592.1	2.5131
10602.1	2.49495
10612.1	2.47651
10622.1	2.5173
10632.1	2.48856
10642.1	2.5326
10652.1	2.49488
10662.1	2.57653
10672.1	2.49888
10682.1	2.47983
10692.1	2.47075
10702.1	2.48871
10712.1	2.49633
10722.1	2.48307
10732.1	2.49931
10742.1	2.51442
10752.1	2.48112
10762.2	2.50738
10772.2	2.50626
10782.2	2.51198
10792.2	2.52278
10802.2	2.49299
10812.2	2.48953
10822.2	2.50289
10832.2	2.48726
10842.2	2.48621
10852.2	2.48901
10862.2	2.50909
10872.2	2.50197
10882.2	2.45966
10892.2	2.56354
10902.2	2.53844
10912.2	2.56097
10922.2	2.52518
10932.2	2.53565
10942.2	2.47712
10952.2	2.51249
10962.2	2.51095
10972.2	2.47989
10982.2	2.43839
10992.2	2.45588
11002.2	2.49033
11012.2	2.48705
11022.2	2.51819
11032.2	2.4805
11042.2	2.48275
11052.2	2.5282
11062.2	2.52992
11072.2	2.52456
11082.2	2.56981
11092.2	2.48588
11102.2	2.50335
11112.2	2.49736
11122.2	2.5107
11132.2	2.47366
11142.2	2.45542
11152.2	2.44916
11162.2	2.51568
11172.2	2.50366
11182.2	2.49169
11192.2	2.52457
11202.2	2.52648
11212.2	2.50515
11222.2	2.48625
11232.2	2.50874
11242.2	2.52251
11252.2	2.50197
11262.3	2.52921
11272.3	2.50239
11282.3	2.5039
11292.3	2.50027
11302.3	2.48634
11312.3	2.44662
11322.3	2.46853
11332.3	2.47544
11342.3	2.46456
11352.3	2.48249
11362.3	2.4706
11372.3	2.48492
11382.3	2.46369
11392.3	2.47347
11402.3	2.5173
11412.3	2.49612
11422.3	2.55378
11432.3	2.44363
11442.3	2.44689
11452.3	2.44465
11462.3	2.43756
11472.3	2.44841
11482.3	2.45703
11492.3	2.54682
11502.3	2.53459
11512.3	2.5341
11522.3	2.54066
11532.3	2.55442
11542.3	2.51353
11552.3	2.53388
11562.3	2.51662
11572.3	2.52511
11582.3	2.52075
11592.3	2.51923
11602.3	2.53514
11612.3	2.54261
11622.3	2.57764
11632.3	2.6111
11642.3	2.51759
11652.3	2.533
11662.3	2.53056
11672.3	2.50883
11682.3	2.53865
11692.3	2.54422
11702.3	2.47069
11712.3	2.47212
11722.3	2.43972
11732.3	2.4812
11742.3	2.46291
11752.4	2.45458
11762.4	2.47212
11772.4	2.49649
11782.4	2.5011
11792.4	2.50584
11802.4	2.58776
11812.4	2.5044
11822.4	2.54756
11832.4	2.51146
11842.4	2.48136
11852.4	2.48673
11862.4	2.53518
11872.4	2.54158
11882.4	2.61404
11892.4	2.5789
11902.4	2.57085
11912.4	2.57784
11922.4	2.59371
11932.4	2.57119
11942.4	2.57348
11952.4	2.57965
11962.4	2.53669
11972.4	2.57111
11982.4	2.57126
11992.4	2.67901
12002.4	2.67228
12012.4	2.56182
12022.4	2.57525
12032.4	2.56337
12042.4	2.59414
12052.4	2.53932
12062.4	2.54114
12072.4	2.52126
12082.4	2.59936
12092.4	2.55838
12102.4	2.54431
12112.4	2.53416
12122.4	2.56384
12132.4	2.52822
12142.4	2.54208
12152.4	2.49864
12162.4	2.53582
12172.4	2.60879
12182.4	2.61371
12192.4	2.50666
12202.4	2.50767
12212.4	2.5168
12222.4	2.5017
12232.4	2.47577
12242.4	2.49575
12252.5	2.54168
12262.5	2.52076
12272.5	2.50876
12282.5	2.54323
12292.5	2.6203
12302.5	2.54355
12312.5	2.56434
12322.5	2.54432
12332.5	2.49982
12342.5	2.55174
12352.5	2.56272
12362.5	2.48582
12372.5	2.53118
12382.5	2.49406
12392.5	2.51468
12402.5	2.57287
12412.5	2.55765
12422.5	2.52058
12432.5	2.50318
12442.5	2.6073
12452.5	2.52782
12462.5	2.57048
12472.5	2.6134
12482.5	2.52635
12492.5	2.52536
12502.5	2.54927
12512.5	2.47969
12522.5	2.51284
12532.5	2.49978
12542.5	2.51702
12552.5	2.51266
12562.5	2.47933
12572.5	2.47725
12582.5	2.50663
12592.5	2.48257
12602.5	2.47233
12612.5	2.50106
12622.5	2.47055
12632.5	2.50976
12642.5	2.5558
12652.5	2.53155
12662.5	2.55741
12672.5	2.50145
12682.5	2.48282
12692.5	2.49725
12702.5	2.49726
12712.5	2.52572
12722.5	2.459
12732.5	2.50412
12742.5	2.50287
12752.5	2.55612
12762.6	2.57076
12772.6	2.59957
12782.6	2.56159
12792.6	2.57872
12802.6	2.57734
12812.6	2.57577
12822.6	2.58043
12832.6	2.59581
12842.6	2.59267
12852.6	2.57398
12862.6	2.58418
12872.6	2.55976
12882.6	2.56178
12892.6	2.53744
12902.6	2.50886
12912.6	2.52299
12922.6	2.58766
12932.6	2.52234
12942.6	2.51189
12952.6	2.47923
12962.6	2.493
12972.6	2.58294
12982.6	2.5542
12992.6	2.55457
13002.6	2.60665
13012.6	2.54258
13022.6	2.50892
13032.6	2.51249
13042.6	2.4781
13052.6	2.44165
13062.6	2.43086
13072.6	2.3775
13082.6	2.43826
13092.6	2.37991
13102.6	2.45827
13112.6	2.44875
13122.6	2.40566
13132.6	2.41048
13142.6	2.40707
13152.6	2.37034
13162.6	2.41532
13172.6	2.43136
13182.6	2.38482
13192.6	2.35163
13202.6	2.42451
13212.6	2.44687
13222.6	2.44552
13232.6	2.39381
13242.6	2.40779
13252.6	2.42895
13262.7	2.49838
13272.7	2.43348
13282.7	2.43209
13292.7	2.41445
13302.7	2.39857
13312.7	2.43594
13322.7	2.49405
13332.7	2.42145
13342.7	2.49521
13352.7	2.52661
13362.7	2.57147
13372.7	2.4274
13382.7	2.46705
13392.7	2.48588
13402.7	2.49697
13412.7	2.47708
13422.7	2.44234
13432.7	2.43795
13442.7	2.45946
13452.7	2.48503
13462.7	2.52282
13472.7	2.49985
13482.7	2.54361
13492.7	2.49821
13502.7	2.50649
13512.7	2.5174
13522.7	2.56809
13532.7	2.53491
13542.7	2.55207
13552.7	2.50431
13562.7	2.4958
13572.7	2.5208
13582.7	2.53072
13592.7	2.55198
13602.7	2.57008
13612.7	2.65344
13622.7	2.71214
13632.7	2.71214
13642.7	2.68985
13652.7	2.69635
13662.7	2.71529
13672.7	2.69252
13682.7	2.67819
13692.7	2.77596
13702.7	2.76473
13712.7	2.78894
13722.7	2.76345
13732.7	2.86801
13742.7	2.84118
13752.8	2.7802
13762.8	2.82168
13772.8	2.7715
13782.8	2.83761
13792.8	2.87755
13802.8	2.82526
13812.8	2.81724
13822.8	2.77641
13832.8	2.7946
13842.8	2.79558
13852.8	2.82938
13862.8	2.77156
13872.8	2.71375
13882.8	2.84984
13892.8	2.76083
13902.8	2.7463
13912.8	2.73008
13922.8	2.79555
13932.8	2.81643
13942.8	2.71228
13952.8	2.72817
13962.8	2.77809
13972.8	2.7138
13982.8	2.67929
13992.8	2.62167
14002.8	2.62799
14012.8	2.62231
14022.8	2.63578
14032.8	2.69349
14042.8	2.68483
14052.8	2.65082
14062.8	2.7326
14072.8	2.70856
14082.8	2.69496
14092.8	2.70461
14102.8	2.6584
14112.8	2.69627
14122.8	2.59613
14132.8	2.62945
14142.8	2.6228
14152.8	2.69467
14162.8	2.68132
14172.8	2.65933
14182.8	2.63889
14192.8	2.66387
14202.8	2.63154
14212.8	2.59104
14222.8	2.61675
14232.8	2.62856
14242.8	2.54794
14252.9	2.57779
14262.9	2.66656
14272.9	2.72474
14282.9	2.64675
14292.9	2.73268
14302.9	2.73618
14312.9	2.73945
14322.9	2.77668
14332.9	2.78582
14342.9	2.79373
14352.9	2.76618
14362.9	2.83469
14372.9	2.78555
14382.9	2.76991
14392.9	2.7937
14402.9	2.73713
14412.9	2.76715
14422.9	2.68714
14432.9	2.69991
14442.9	2.71553
14452.9	2.69979
14462.9	2.73582
14472.9	2.70787
14482.9	2.6944
14492.9	2.68406
14502.9	2.6616
14512.9	2.63866
14522.9	2.61049
14532.9	2.63547
14542.9	2.65017
14552.9	2.65203
14562.9	2.68324
14572.9	2.64003
14582.9	2.64041
14592.9	2.63031
14602.9	2.67663
14612.9	2.62279
14622.9	2.62686
14632.9	2.62518
14642.9	2.5634
14652.9	2.55719
14662.9	2.63605
14672.9	2.61812
14682.9	2.61109
14692.9	2.61105
14702.9	2.64801
14712.9	2.61817
14722.9	2.63857
14732.9	2.60894
14742.9	2.60719
14753	2.64093
14763	2.68746
14773	2.64413
14783	2.61778
14793	2.60704
14803	2.59159
14813	2.59553
14823	2.59036
14833	2.60713
14843	2.58234
14853	2.61163
14863	2.62542
14873	2.62006
14883	2.6133
14893	2.63031
14903	2.59183
14913	2.59383
14923	2.56391
14933	2.597
14943	2.54717
14953	2.5204
14963	2.5609
14973	2.58133
14983	2.56462
14993	2.52602
15003	2.55013
15013	2.56062
15023	2.58795
15033	2.60966
15043	2.58958
15053	2.6083
15063	2.59808
15073	2.63164
15083	2.64004
15093	2.6166
15103	2.60287
15113	2.63914
15123	2.66899
15133	2.65519
15143	2.6338
15153	2.58938
15163	2.65872
15173	2.62874
15183	2.59848
15193	2.64996
15203	2.61239
15213	2.57499
15223	2.62063
15233	2.59452
15243	2.58662
15253	2.68079
15263.1	2.61626
15273.1	2.61961
15283.1	2.60271
15293.1	2.61965
15303.1	2.62677
15313.1	2.62018
15323.1	2.64198
15333.1	2.70741
15343.1	2.72141
15353.1	2.69894
15363.1	2.7034
15373.1	2.6521
15383.1	2.61838
15393.1	2.65745
15403.1	2.70536
15413.1	2.7042
15423.1	2.73356
15433.1	2.8226
15443.1	2.81507
15453.1	2.82254
15463.1	2.72491
15473.1	2.7767
15483.1	2.74384
15493.1	2.85207
15503.1	2.83919
15513.1	2.81863
15523.1	2.81893
15533.1	2.85606
15543.1	2.90493
15553.1	2.8877
15563.1	2.89912
15573.1	2.98802
15583.1	2.93313
15593.1	3.04233
15603.1	2.98475
15613.1	3.0226
15623.1	3.06285
15633.1	3.14514
15643.1	3.0649
15653.1	3.08121
15663.1	3.06891
15673.1	3.02359
15683.1	2.98487
15693.1	2.95688
15703.1	2.95929
15713.1	2.92625
15723.1	2.89647
15733.1	2.92142
15743.1	2.91807
15753.1	2.91978
15763.2	2.90871
15773.2	2.93878
15783.2	3.00514
15793.2	3.00172
15803.2	3.02177
15813.2	2.90212
15823.2	2.95704
15833.2	2.98148
15843.2	2.89398
15853.2	2.8439
15863.2	2.95691
15873.2	2.8688
15883.2	2.86518
15893.2	2.80174
15903.2	2.819
15913.2	2.85374
15923.2	2.88206
15933.2	2.91131
15943.2	2.8697
15953.2	2.90559
15963.2	2.86065
15973.2	2.80288
15983.2	2.78252
15993.2	2.82389
16003.2	2.83224
16013.2	2.81374
16023.2	2.88997
16033.2	2.84119
16043.2	2.9239
16053.2	2.79278
16063.2	2.79828
16073.2	2.75647
16083.2	2.74709
16093.2	2.705
16103.2	2.76413
16113.2	2.77315
16123.2	2.716
16133.2	2.69029
16143.2	2.78613
16153.2	2.68302
16163.2	2.73803
16173.2	2.7316
16183.2	2.74178
16193.2	2.75772
16203.2	2.66964
16213.2	2.65156
16223.2	2.6397
16233.2	2.65841
16243.2	2.61507
16253.2	2.63435
16263.3	2.62888
16273.3	2.63
16283.3	2.64874
16293.3	2.65224
16303.3	2.71242
16313.3	2.72671
16323.3	2.75278
16333.3	2.71168
16343.3	2.73904
16353.3	2.70843
16363.3	2.71522
16373.3	2.71124
16383.3	2.70028
16393.3	2.69526
16403.3	2.7297
16413.3	2.72639
16423.3	2.72658
16433.3	2.65203
16443.3	2.68154
16453.3	2.64169
16463.3	2.6059
16473.3	2.65134
16483.3	2.60616
16493.3	2.62886
16503.3	2.61186
16513.3	2.63413
16523.3	2.66497
16533.3	2.63664
16543.3	2.64445
16553.3	2.60586
16563.3	2.59228
16573.3	2.62543
16583.3	2.62196
16593.3	2.61181
16603.3	2.60049
16613.3	2.60853
16623.3	2.6493
16633.3	2.63535
16643.3	2.63957
16653.3	2.63501
16663.3	2.62729
16673.3	2.65058
16683.3	2.64651
16693.3	2.65724
16703.3	2.6325
16713.3	2.68081
16723.3	2.66027
16733.3	2.70447
16743.3	2.71809
16753.3	2.67298
16763.4	2.64684
16773.4	2.67431
16783.4	2.66223
16793.4	2.67685
16803.4	2.64763
16813.4	2.70515
16823.4	2.71862
16833.4	2.66235
16843.4	2.68826
16853.4	2.69286
16863.4	2.66327
16873.4	2.67339
16883.4	2.67628
16893.4	2.70658
16903.4	2.74084
16913.4	2.76241
16923.4	2.74315
16933.4	2.69737
16943.4	2.71904
16953.4	2.68142
16963.4	2.66824
16973.4	2.67227
16983.4	2.66466
16993.4	2.67207
17003.4	2.66985
17013.4	2.67086
17023.4	2.66036
17033.4	2.69199
17043.4	2.66877
17053.4	2.68839
17063.4	2.64818
17073.4	2.65448
17083.4	2.70875
17093.4	2.75962
17103.4	2.77381
17113.4	2.74246
17123.4	2.71683
17133.4	2.70485
17143.4	2.71842
17153.4	2.70698
17163.4	2.73203
17173.4	2.73234
17183.4	2.72769
17193.4	2.73603
17203.4	2.66325
17213.4	2.67889
17223.4	2.69228
17233.4	2.64257
17243.4	2.64676
17253.5	2.61668
17263.5	2.63676
17273.5	2.63485
17283.5	2.6555
17293.5	2.60763
17303.5	2.66262
17313.5	2.67509
17323.5	2.6927
17333.5	2.68197
17343.5	2.63283
17353.5	2.63054
17363.5	2.6425
17373.5	2.64932
17383.5	2.68047
17393.5	2.67731
17403.5	2.67697
17413.5	2.71501
17423.5	2.71065
17433.5	2.64093
17443.5	2.72175
17453.5	2.74212
17463.5	2.80276
17473.5	2.77356
17483.5	2.77879
17493.5	2.72848
17503.5	2.78628
17513.5	2.74345
17523.5	2.69193
17533.5	2.67632
17543.5	2.74147
17553.5	2.70709
17563.5	2.6768
17573.5	2.71679
17583.5	2.75309
17593.5	2.7353
17603.5	2.70737
17613.5	2.66609
17623.5	2.69218
17633.5	2.68096
17643.5	2.68804
17653.5	2.72912
17663.5	2.6968
17673.5	2.74526
17683.5	2.71512
17693.5	2.76468
17703.5	2.75743
17713.5	2.74181
17723.5	2.73035
17733.5	2.75013
17743.5	2.74677
17753.5	2.73633
17763.6	2.70279
17773.6	2.73333
17783.6	2.70514
17793.6	2.75286
17803.6	2.77313
17813.6	2.72648
17823.6	2.6763
17833.6	2.65897
17843.6	2.65064
17853.6	2.6437
17863.6	2.66867
17873.6	2.71921
17883.6	2.69476
17893.6	2.67984
17903.6	2.70589
17913.6	2.69952
17923.6	2.71453
17933.6	2.65839
17943.6	2.69768
17953.6	2.72549
17963.6	2.69647
17973.6	2.70795
17983.6	2.67697
17993.6	2.66643
18003.6	2.63421
18013.6	2.62864
18023.6	2.65248
18033.6	2.67116
18043.6	2.69143
18053.6	2.66171
18063.6	2.67785
18073.6	2.64831
18083.6	2.6437
18093.6	2.6695
18103.6	2.63186
18113.6	2.61807
18123.6	2.61837
18133.6	2.62376
18143.6	2.65073
18153.6	2.67153
18163.6	2.72765
18173.6	2.71785
18183.6	2.69881
18193.6	2.70359
18203.6	2.71096
18213.6	2.70334
18223.6	2.71696
18233.6	2.71911
18243.6	2.76586
18253.7	2.75017
18263.7	2.756
18273.7	2.75042
18283.7	2.70802
18293.7	2.67094
18303.7	2.75808
18313.7	2.75864
18323.7	2.7443
18333.7	2.78302
18343.7	2.72957
18353.7	2.73771
18363.7	2.72456
18373.7	2.72146
18383.7	2.71259
18393.7	2.73685
18403.7	2.72912
18413.7	2.71683
18423.7	2.71934
18433.7	2.68949
18443.7	2.7455
18453.7	2.75289
18463.7	2.71688
18473.7	2.78664
18483.7	2.76354
18493.7	2.83577
18503.7	2.8714
18513.7	2.88959
18523.7	2.78804
18533.7	2.81883
18543.7	2.79046
18553.7	2.74621
18563.7	2.67818
18573.7	2.71963
18583.7	2.70994
18593.7	2.70853
18603.7	2.69793
18613.7	2.66935
18623.7	2.69056
18633.7	2.66847
18643.7	2.70048
18653.7	2.71214
18663.7	2.72633
18673.7	2.68551
18683.7	2.69032
18693.7	2.72654
18703.7	2.67044
18713.7	2.66067
18723.7	2.68565
18733.7	2.66204
18743.7	2.70049
18753.8	2.71795
18763.8	2.6724
18773.8	2.64639
18783.8	2.63486
18793.8	2.63913
18803.8	2.67707
18813.8	2.70263
18823.8	2.69719
18833.8	2.66584
18843.8	2.65503
18853.8	2.67559
18863.8	2.67903
18873.8	2.64281
18883.8	2.66946
18893.8	2.69584
18903.8	2.70891
18913.8	2.67372
18923.8	2.67288
18933.8	2.69556
18943.8	2.68277
18953.8	2.65387
18963.8	2.69782
18973.8	2.72568
18983.8	2.80454
18993.8	2.74768
19003.8	2.73862
19013.8	2.79558
19023.8	2.73097
19033.8	2.73125
19043.8	2.74405
19053.8	2.71472
19063.8	2.71523
19073.8	2.69228
19083.8	2.69649
19093.8	2.70532
19103.8	2.68509
19113.8	2.71625
19123.8	2.76438
19133.8	2.71281
19143.8	2.67384
19153.8	2.72012
19163.8	2.71411
19173.8	2.71302
19183.8	2.70606
19193.8	2.74548
19203.8	2.74477
19213.8	2.77019
19223.8	2.83452
19233.8	2.80397
19243.8	2.79502
19253.8	2.78256
19263.9	2.76314
19273.9	2.73418
19283.9	2.76169
19293.9	2.74885
19303.9	2.72048
19313.9	2.71668
19323.9	2.69878
19333.9	2.66023
19343.9	2.71092
19353.9	2.67812
19363.9	2.64031
19373.9	2.65927
19383.9	2.67153
19393.9	2.6738
19403.9	2.72929
19413.9	2.73658
19423.9	2.75393
19433.9	2.75425
19443.9	2.73299
19453.9	2.72135
19463.9	2.73876
19473.9	2.78471
19483.9	2.71934
19493.9	2.74634
19503.9	2.689
19513.9	2.69061
19523.9	2.70663
19533.9	2.69026
19543.9	2.65342
19553.9	2.67687
19563.9	2.67955
19573.9	2.67437
19583.9	2.70279
19593.9	2.69563
19603.9	2.68645
19613.9	2.71067
19623.9	2.65704
19633.9	2.68675
19643.9	2.68672
19653.9	2.67363
19663.9	2.74711
19673.9	2.69379
19683.9	2.69543
19693.9	2.73015
19703.9	2.66289
19713.9	2.6531
19723.9	2.6498
19733.9	2.66224
19743.9	2.67214
19754	2.68222
19764	2.69355
19774	2.72304
19784	2.76133
19794	2.75017
19804	2.75371
19814	2.6819
19824	2.71191
19834	2.71163
19844	2.67908
19854	2.79613
19864	2.75062
19874	2.69518
19884	2.66406
19894	2.66862
19904	2.65252
19914	2.66845
19924	2.67952
19934	2.66891
19944	2.67227
19954	2.68616
19964	2.67313
19974	2.64543
19984	2.6388
[truncated: 8,000 more rows]
